# Supplementary material for: The effectiveness of lifestyle interventions on ecological literacy: A contribution to the underlying mechanism in linguistic ecology
Source: PLoS One. 2023 Jun 29;18(6):e0287286. doi: 10.1371/journal.pone.0287286 (PMC10310022; doi:10.1371/journal.pone.0287286)
Supplement: S1 File — (ZIP) [file pone.0287286.s002.zip]

Archive with 2 entries (2 files):
- S2 Master  data.xlsx
- S1 Questionnaire.docx
